# Supplementary material for: Enhanced Actuation Performance of Polymeric Composites by Simultaneously Incorporating Covalent-Bond-Functionalized Dielectric Nanoparticles and Polar Plasticizer
Source: Polymers (Basel). 2022 Oct 8;14(19):4218. doi: 10.3390/polym14194218 (PMC9572819; doi:10.3390/polym14194218)
Supplement: Supplementary file 1 [file polymers-14-04218-s001.zip]

Archive with 1 entries (1 files):
- polymers-1893102-supplementary.pdf
